# Supplementary material for: A 21-bp InDel in the promoter of STP1 selected during tomato improvement accounts for soluble solid content in fruits
Source: Hortic Res. 2023 Feb 10;10(3):uhad009. doi: 10.1093/hr/uhad009 (PMC10028405; doi:10.1093/hr/uhad009)
Supplement: Web_Material_uhad009 [file web_material_uhad009.zip]

Archive with 2 entries (2 files):
- Supplemental Figures.docx
- Supplemental Tables.xls
