# Supplementary material for: A 21-bp InDel in the promoter of STP1 selected during tomato improvement accounts for soluble solid content in fruits
Source: Hortic Res. 2023 Feb 10;10(3):uhad009. doi: 10.1093/hr/uhad009 (PMC10028405; doi:10.1093/hr/uhad009)
Supplement: Web_Material_uhad009 [file web_material_uhad009.zip › Supplemental Tables.xls]

## Sheet: Supplemental Table 1
Supplemental Table 1. Accessions used in this study and phenotypic data.
Individual code	average SSC(%)	Group
TS-1	4.9	BIG
TS-2	4.03333	BIG
TS-3	3.03333	BIG
TS-4	5.3	BIG
TS-5	3.13333	BIG
TS-6	5	BIG
TS-7	4.23333	BIG
TS-8	4	BIG
TS-9	4.1	BIG
TS-10	3.76667	BIG
TS-11	3.56667	BIG
TS-13	4.76667	PIM
TS-16	6.05	PIM
TS-18	7.1	PIM
TS-19	6.76667	PIM
TS-20	5.76667	PIM
TS-22	7.76667	PIM
TS-23	7.13333	PIM
TS-25	6.36667	CER
TS-26	4.4	CER
TS-27	4.76667	CER
TS-28	5.1	CER
TS-29	4.96667	CER
TS-30	6.3	CER
TS-31	6.2	CER
TS-32	4.3	CER
TS-33	3.93333	CER
TS-36	4.45	CER
TS-37	5	CER
TS-38	5.35	CER
TS-39	6.16667	CER
TS-41	4.9	BIG
TS-42	4.06667	BIG
TS-43	4.9	BIG
TS-44	4.83333	BIG
TS-45	3.2	BIG
TS-46	4.86667	BIG
TS-47	3.4	BIG
TS-49	4.06667	BIG
TS-50	6.26667	PIM
TS-51	2.73333	BIG
TS-53	3.36667	CER
TS-54	2.76667	CER
TS-55	4.13333	BIG
TS-57	4.96667	CER
TS-58	4.33333	BIG
TS-59	4.46667	BIG
TS-60	4.16667	BIG
TS-61	4.56667	CER
TS-62	3.23333	CER
TS-63	4.36667	CER
TS-64	3.63333	CER
TS-65	4.23333	CER
TS-66	4.33333	CER
TS-67	4.2	CER
TS-68	3.9	BIG
TS-69	4.2	BIG
TS-70	4.86667	CER
TS-71	6.3	CER
TS-72	4.63333	CER
TS-73	3.9	BIG
TS-74	4.83333	BIG
TS-75	3.4	CER
TS-76	4.46667	BIG
TS-77	5.76667	PIM
TS-78	3.86667	BIG
TS-79	3.66667	PIM
TS-81	5.46667	BIG
TS-82	4.73333	BIG
TS-83	4.86667	CER
TS-84	3.6	CER
TS-85	4.06667	BIG
TS-86	3.36667	BIG
TS-87	5.1	CER
TS-88	3.73333	BIG
TS-89	4.26667	BIG
TS-90	4	BIG
TS-91	4.66667	CER
TS-92	6.33333	PIM
TS-93	4.43333	BIG
TS-94	3.5	CER
TS-95	4.2	BIG
TS-96	4.5	CER
TS-97	2.5	CER
TS-98	5.5	CER
TS-99	4.63333	CER
TS-100	3.5	BIG
TS-102	4.7	BIG
TS-103	5	BIG
TS-104	3.93333	BIG
TS-105	5.03333	CER
TS-106	3.85	CER
TS-107	4	CER
TS-108	3.7	BIG
TS-109	7	CER
TS-111	4.76667	BIG
TS-112	3.83333	BIG
TS-113	4.63333	BIG
TS-114	3.2	BIG
TS-115	3.7	BIG
TS-116	3.16667	CER
TS-117	3.9	BIG
TS-118	4.83333	CER
TS-119	3.56667	CER
TS-120	4.56667	CER
TS-121	4.3	BIG
TS-122	3.66667	BIG
TS-123	3.9	PIM
TS-124	5.03333	PIM
TS-125	3.73333	BIG
TS-126	3.7	BIG
TS-127	3.83333	BIG
TS-128	4.7	BIG
TS-129	3.86667	CER
TS-130	3.65	BIG
TS-131	4.46667	CER
TS-132	3.5	BIG
TS-133	3.3	BIG
TS-134	5.26667	CER
TS-135	3.3	BIG
TS-136	3.6	BIG
TS-137	3.53333	BIG
TS-138	3.6	CER
TS-139	3.53333	BIG
TS-140	4.1	BIG
TS-141	3.5	BIG
TS-143	4.23333	BIG
TS-144	4.53333	PIM
TS-146	5.15	wild
TS-147	3.26667	BIG
TS-148	4.46667	CER
TS-149	4.46667	CER
TS-150	4.63333	BIG
TS-151	4.86667	BIG
TS-152	3.63333	BIG
TS-153	4.03333	BIG
TS-154	4.76667	CER
TS-155	3.56667	BIG
TS-156	6.23333	PIM
TS-157	4.13333	BIG
TS-158	5.6	CER
TS-160	5.03333	BIG
TS-161	5.13333	BIG
TS-162	4.1	BIG
TS-163	3.66667	BIG
TS-164	5.56667	PIM
TS-165	5.75	CER
TS-166	3.5	BIG
TS-167	3.63333	BIG
TS-168	3.56667	BIG
TS-169	3.53333	BIG
TS-170	2.93333	BIG
TS-171	3.4	BIG
TS-172	3.46667	BIG
TS-173	4.6	BIG
TS-174	4.5	BIG
TS-175	4.16667	BIG
TS-176	3.8	BIG
TS-178	5.6	BIG
TS-179	3.96667	BIG
TS-180	3.63333	BIG
TS-181	6.7	CER
TS-182	5.76667	PIM
TS-183	4.06667	BIG
TS-184	4.56667	BIG
TS-185	5.03333	BIG
TS-186	3.7	BIG
TS-187	4.36667	CER
TS-188	4.6	BIG
TS-190	3.1	BIG
TS-191	5.13333	BIG
TS-192	3.03333	BIG
TS-193	4.4	BIG
TS-194	4.26667	BIG
TS-195	3.9	BIG
TS-196	3.4	BIG
TS-197	2.7	BIG
TS-198	4.26667	BIG
TS-199	4.6	wild
TS-200	3.66667	BIG
TS-201	4.33333	BIG
TS-204	4.3	BIG
TS-206	3.66667	BIG
TS-208	4.96667	wild
TS-209	3.06667	CER
TS-210	3.5	BIG
TS-211	4.83333	BIG
TS-212	4.43333	BIG
TS-213	4.56667	CER
TS-214	4.36667	BIG
TS-215	3.9	BIG
TS-217	4.2	wild
TS-218	5.86667	BIG
TS-219	4.63333	CER
TS-220	4.06667	BIG
TS-221	4.5	CER
TS-222	5.55	PIM
TS-225	4.26667	BIG
TS-226	4.9	BIG
TS-227	2.93333	CER
TS-228	3.06667	BIG
TS-229	4.53333	CER
TS-230	5.86667	CER
TS-231	5.76667	CER
TS-232	3.43333	BIG
TS-233	5.8	CER
TS-234	4.03333	BIG
TS-235	5.56667	BIG
TS-236	3.8	BIG
TS-237	3.33333	BIG
TS-238	4.53333	CER
TS-239	5.63333	BIG
TS-241	5.33333	BIG
TS-242	2.9	BIG
TS-243	5.93333	CER
TS-244	6.4	PIM
TS-245	4.53333	BIG
TS-246	5.83333	BIG
TS-247	5.66667	CER
TS-248	2.96667	CER
TS-249	4.56667	BIG
TS-250	6.15	CER
TS-251	4.26667	BIG
TS-252	3.96667	CER
TS-253	4.16667	BIG
TS-254	4.83333	CER
TS-255	5.03333	BIG
TS-258	4.06667	CER
TS-259	5.56667	BIG
TS-260	4.93333	CER
TS-264	3.46667	BIG
TS-267	7.76667	PIM
TS-268	3.43333	BIG
TS-269	3.93333	BIG
TS-270	2.5	BIG
TS-272	3.3	BIG
TS-273	4.13333	CER
TS-274	3.16667	BIG
TS-276	3.7	BIG
TS-277	4	BIG
TS-278	4.36667	BIG
TS-280	4.5	CER
TS-281	3.9	CER
TS-282	4.76667	BIG
TS-283	4.06667	CER
TS-284	5.23333	CER
TS-285	4.85	BIG
TS-286	5.63333	CER
TS-287	7.46667	CER
TS-288	3.9	BIG
TS-289	4.7	CER
TS-290	5.23333	CER
TS-291	3.7	PIM
TS-292	3.33333	BIG
TS-293	4.5	BIG
TS-294	3.93333	CER
TS-295	4.2	CER
TS-296	4.6	BIG
TS-297	4.9	BIG
TS-298	3.66667	CER
TS-299	3.96667	CER
TS-300	4.56667	CER
TS-301	5.06667	CER
TS-302	4.4	CER
TS-304	5.83333	CER
TS-450	7.6	CER
TS-501	3.93333	BIG
TS-503	4	BIG
TS-504	3.3	BIG
TS-505	4.73333	BIG
TS-506	4.56667	CER
TS-507	3.5	BIG
TS-508	4.16667	CER
TS-509	9.06667	BIG
TS-510	6.23333	BIG
TS-512	3.9	BIG
TS-513	5.2	BIG
TS-514	4.33333	BIG
TS-515	4.1	BIG
TS-517	4.53333	BIG
TS-519	4.83333	BIG
TS-520	3.86667	BIG
TS-521	5.73333	BIG
TS-523	4.86667	BIG
TS-524	4.66667	BIG
TS-525	3.33333	BIG
TS-526	3.9	CER
TS-527	4.36667	BIG
TS-528	5.66667	CER
TS-530	5.33333	BIG
TS-531	4.56667	BIG
TS-532	6.66667	CER
TS-533	3.3	BIG
TS-535	4.1	BIG
TS-537	3.76667	CER
TS-538	4.35	BIG
TS-539	4.3	BIG
TS-540	4.73333	BIG
TS-542	4.4	BIG
TS-544	4.2	BIG
TS-545	3.86667	CER
TS-546	4.33333	BIG
TS-548	3.76667	BIG
TS-550	4.9	BIG
TS-551	4.46667	BIG
TS-552	2.96667	CER
TS-555	4.86667	BIG
TS-556	3.2	BIG
TS-557	5.23333	BIG
TS-558	5.4	BIG
TS-559	4	BIG
TS-560	3.6	CER
TS-561	4.2	BIG
TS-562	5.73333	BIG
TS-563	3.16667	BIG
TS-564	4.46667	CER
TS-565	5.3	BIG
TS-568	4.8	BIG
TS-569	4.43333	BIG
TS-570	5.33333	BIG
TS-572	4.1	BIG
TS-573	4.45	BIG
TS-574	4.4	BIG
TS-575	3.76667	BIG
TS-576	4.13333	BIG
TS-577	3.73333	BIG
TS-578	4.7	BIG
TS-579	3.9	BIG
TS-580	3.7	BIG
TS-581	3.33333	BIG
TS-582	5.13333	CER
TS-583	3.9	BIG
TS-584	4.7	BIG
TS-585	7.4	CER
TS-586	4.36667	BIG
TS-587	4.45	BIG
TS-588	3.4	BIG
TS-589	4.76667	BIG
TS-590	3.56667	CER
TS-592	3.9	BIG
TS-593	5.3	BIG
TS-594	5.46667	CER
TS-595	5.2	BIG
TS-596	4.43333	BIG
TS-599	4.25	BIG
TS-600	3.46667	BIG
TS-601	4.2	CER
TS-602	3.43333	BIG
TS-603	4.46667	BIG
TS-607	3.83333	BIG
TS-610	5.4	CER
TS-611	5.33333	BIG
TS-614	7.33333	CER
TS-615	3.63333	CER
TS-616	4.6	BIG
TS-617	4.9	BIG
TS-618	6.25	CER
TS-619	4.76667	BIG
TS-620	5.53333	BIG
TS-622	4.03333	BIG
TS-623	7.63333	CER
TS-624	3.16667	BIG
TS-625	4.6	BIG
TS-626	4.66667	BIG
TS-628	5.73333	CER
TS-629	3.66667	BIG
TS-630	4	BIG
TS-631	3.8	BIG
TS-632	4.36667	BIG
TS-633	3.6	BIG
TS-634	4.1	BIG
TS-635	4.4	BIG
TS-636	5.2	BIG
TS-638	3.63333	BIG
TS-639	4.33333	BIG
TS-640	4.9	BIG
TS-641	4.06667	BIG
TS-642	5.96667	BIG
TS-643	5.3	BIG
TS-644	5.83333	BIG
TS-645	5.06667	BIG
TS-647	4.2	BIG
TS-648	3.9	BIG
TS-649	3.7	BIG
TS-651	5.1	CER
TS-652	6.9	CER
TS-654	6.06667	BIG
TS-655	5.2	BIG
TS-656	5.56667	BIG
TS-657	6.9	CER
TS-658	7.4	CER
TS-659	4.25	BIG
TS-660	6.9	BIG
TS-663	6.1	BIG
TS-664	5.9	BIG
TS-665	4.2	BIG
TS-667	3.23333	BIG
TS-669	4.55	BIG
TS-670	3.53333	BIG
TS-671	6.7	BIG
TS-677	4.63333	BIG
TS-678	4.96667	BIG
TS-679	5.13333	BIG
TS-680	6.56667	BIG
TS-681	5.76667	BIG
TS-682	5.23333	WILD
TS-683	3.9	BIG
TS-684	4.56667	BIG
TS-686	6.5	BIG
TS-687	4.45	BIG
TS-689	4.33333	BIG
TS-691	4.9	BIG
TS-697	4.4	BIG
TS-698	4.3	BIG
TS-701	4.4	PIM
TS-702	6.23333	CER
TS-725	6.16667	WILD
TS-731	4.43333	CER
TS-737	3.36667	BIG
TS-739	4.76667	BIG
TS-740	5.76667	BIG
BM2	4.4
BM3	4.86667
db1	4.4
db3	4.73333
DB4	4.83333
db4	4.7
DB5	4.25
DB6	4.83333
LS1	5.06667
LS10	4.43333
LS2	10.1
LS3	5.03333
LS4	3.93333
LS5	5.25
LS6	5.4
LS7	6.1
LS9	4.03333
NP1	5.25
NP2	4.9
NP3	5.36667
NP4	3.76667
NP5	3.93333
NP6	3.85
NP7	4.9
PL1	4.16667
PL2	5
PL3	5.13333
PL4	4.1
PL5	5.06667
PL6	5.3
PL7	4.83333
PL8	4.63333
TY1	5.03333
TY2	6.53333
TY3	4.23333
TY4	5.83333
TY5	5
YF1	4.16667
YF10	5.4
YF2	3.9
YF3	4.43333
YF4(G)	5.65
YF5	5.33333
YF6	4.56667
YF7	4.86667
YF8	5.06667
YF9	3.85
ZY1	4.7
ZY10	4.53333
ZY11	3.3
ZY12	4.33333
ZY13	4.46667
ZY2	5.2
ZY3	4.03333
ZY4	4.33333
ZY5	3.46667
ZY6	4.13333
ZY7	3.6
ZY8	4.63333
ZY9	5.4

## Sheet: Supplemental Table 2
Supplemental Table 2. List of primers used in this study.
Abbreviation	Primer sequence (5′-3′)
SlSTP1-cr-det-FW	GCTGAGATAAGATTCTACGC
SlSTP1-cr-det-RV	GTCACACCCCCTGATCC
SlSTP1-CR-FW	GAATCTAACAGTGTAGTTTGACTTTGTTCTGTGATCAGCTGTTTT AGAGCTAGAAATAG
SlSTP1-CR-RV	GCTATTTCTAGCTCTAAAACGCGAGTTAACTCTTTATGTTCAAAC TACACTGTTAGATT
SlSTP1-GUS-FW	TGCATCCAACGCGTTGGGAGCTCAACAAGGATGTTCACTCG
SlSTP1-GUS-RV	GCCTTCGCCATTCTAGACTCGAGTTTTCCGAGCTGATCACA
SlSTP1-qPCR-FW	GGGGGTGCTGGTTACAAAATTGTATG
SlSTP1-qPCR -RV	GGCTACACAGTTGCTTTGCCA
SlSTP1-0800(1k)-FW	CACTATAGGGCGAATTGGGTACCAACCTTACATCTTTTTG
SlSTP1-0800(2k)-RV	TATGTTTTTGGCGTCTTCCATGGTTTTCCGAGCTGATCACAGA
SlSTP1-marker-FW	GGAATATGGTCCCTTGCGG
SlSTP1-marker-RV	GTACCGTGAGCGTTGCATC
STP1-G-1-FW	GTGACAGCTAAGGTTTACAAC
STP1-G-1-RV	CCACAAGAAGGCTCGTTC
STP1-G-2-FW	GGATTTGCTCAGAATGTTGC
STP1-G-2-RV	CTATGTTCAGTGCTCCTCTG
STP1-G-3-FW	CAGTCAGATACTTAAATTGAAC
STP1-G-3-RV	CTCGTTGAAAATCACAATTTT
SlZAT10-101LYFP-FW	CTAGTGAATTCATCGATGGATCCATGGCTCTTGAAGCTTTG
SlZAT10-101LYFP-RV	CTCATCTCGAGCCCGGGGGTACCATGTTGGAATAATTC
SlZAT10-qPCR-FW	GCAAACGTTTCAATTTGAGAGC
SlZAT10-qPCR-RV	CGTGACCTCTTAGATCTCTTCC
SlZAT10-LIKE-AD-FW	TGGAGGCCAGTGAATTCATGGCACTTGAAGCTTTG
SlZAT10-LIKE-AD-RV	TCGAGCTCGATGGATCCTTTACAAAGTGTGTCCTAT
SlZAT10-LIKE-PGEX-4T-1-FW	GTTCCGCGTGGATCCCCGGAATTCATGGCACTTGAAGCTTTG
SlZAT10-LIKE-PGEX-4T-1-RV	TCAGTCACGATGCGGCCGCTCGAGTTACAAAGTGTGTCCTAT
SlZAT10-LIKE-62SK-FW	GCCGCTCTAGAACTAGTGGATCCATGGCACTTGAAGCTTTG
SlZAT10-LIKE-62SK-RV	TTGGTACCGGGCCCCCCCTCGAGTTACAAAGTGTGTCCTAT
SlZAT10-LIKE-101LYFP-FW	CTAGTGAATTCATCGATGGATCCATGGCACTTGAAGCTTTG
SlZAT10-LIKE-101LYFP-RV	CTCATCTCGAGCCCGGGGGTACCCAAAGTGTGTCCTAT
SlZAT10-LIKE-Q-FW	GGAGGACACAAAGCTAGTCATCGTAG
SlZAT10-LIKE- Q-RV	GTGTCGCCTTTTGTGACCACC
GUS-qPCR-FW	AAGTGTCGGTCGTGGATGAG
GUS-qPCR-RV	AGTCCGTCGTTCACCAGTTC
Q-actin-FW	GTCCTCTTCCAGCCATCCAT
Q-actin-RV	ACCACTGAGCACAATGTTACCG

## Sheet: Supplemental Table 3
Supplemental Table 3. Genes within 2 Mb of the lead SNP (SL2.50ch02:44438607).
Gene	Annotation
Solyc02g078840	Secretory carrier membrane protein
Solyc02g078950	Beta-galactosidase
Solyc02g078960	Transmembrane protein 34
Solyc02g079220	Solute carrier family 2, facilitated glucose transporter member 8
Solyc02g079250	3&apos(2&apos) 5&apos-bisphosphate nucleotidase-like protein
Solyc02g079260	Pentatricopeptide repeat-containing protein
Solyc02g079440	FAD-binding domain-containing protein
Solyc02g079450	FAD-binding domain-containing protein
Solyc02g079570	Serine/threonine-protein kinase receptor
Solyc02g079580	Receptor-like protein kinase
Solyc02g079590	Serine/threonine kinase receptor
Solyc02g079620	Serine/threonine-protein kinase receptor
Solyc02g079730	Thioredoxin family protein
Solyc02g079750	Flavoprotein wrbA
Solyc02g079760	BHLH transcription factor-like protein
Solyc02g079770	DAG protein
Solyc02g079840	(E)-beta-ocimene synthase
Solyc02g079880	Translation initiation factor-related
Solyc02g080130	Chaperone dnaj-like protein
Solyc02g080140	Cysteine-rich PDZ-binding protein
Solyc02g080150	Unknown Protein
Solyc02g080180	Oligosaccharide transporter
Solyc02g080260	Homeobox leucine-zipper protein
Solyc02g080270	Vacuolar protein sorting-associated, VPS28
Solyc02g080280	NAD(P)H-quinone oxidoreductase subunit 1
Solyc02g080290	Beta-glucosidase 47
Solyc02g080300	Beta-glucosidase 47
Solyc02g080310	Beta-glucosidase 47
Solyc02g080320	Pseudouridine synthase family protein
Solyc02g080330	Cytochrome P450
Solyc02g080340	Patatin-like phospholipase family protein
Solyc02g080410	class I heat shock protein；
Solyc02g080420	RNA Binding Protein 45
Solyc02g080450	Unknown Protein
Solyc02g080590	Autophagy-related protein 8
Solyc02g080610	Ankyrin repeat domain-containing protein 13C-A
Solyc02g080620	Prephenate dehydratase family protein
Solyc02g080790	Deoxyhypusine synthase
Solyc02g081190	1-aminocyclopropane-1-carboxylate oxidase

## Sheet: Supplemental Table 4
Supplemental Table 4. 21-bp InDel Distribution in the tomato population.
Individual code	21-bp InDel-Variation	The ‘+’ and ‘-’ indicate the presence and absence of 21-bp InDel, respectively.
TS-19	+
TS-20	+
TS-23	+
TS-36	+
TS-54	+
TS-64	+
TS-68	+
TS-69	+
TS-71	+
TS-77	+
TS-79	+
TS-83	+
TS-88	+
TS-89	+
TS-92	+
TS-94	+
TS-124	+
TS-147	+
TS-152	+
TS-154	+
TS-157	+
TS-164	+
TS-187	+
TS-213	+
TS-221	+
TS-225	+
TS-227	+
TS-229	+
TS-231	+
TS-249	+
TS-254	+
TS-260	+
TS-267	+
TS-287	+
TS-296	+
TS-450	+
TS-509	+
TS-528	+
TS-559	+
TS-614	+
TS-623	+
TS-628	+
TS-651	+
TS-652	+
TS-654	+
TS-657	+
TS-663	+
TS-680	+
TS-701	+
TS-1	-
TS-4	-
TS-5	-
TS-6	-
TS-7	-
TS-8	-
TS-9	-
TS-10	-
TS-13	-
TS-18	-
TS-26	-
TS-27	-
TS-28	-
TS-29	-
TS-30	-
TS-31	-
TS-32	-
TS-33	-
TS-38	-
TS-41	-
TS-42	-
TS-43	-
TS-44	-
TS-45	-
TS-46	-
TS-47	-
TS-49	-
TS-50	-
TS-51	-
TS-53	-
TS-55	-
TS-57	-
TS-58	-
TS-59	-
TS-61	-
TS-62	-
TS-63	-
TS-65	-
TS-66	-
TS-67	-
TS-70	-
TS-72	-
TS-73	-
TS-74	-
TS-75	-
TS-76	-
TS-78	-
TS-81	-
TS-82	-
TS-84	-
TS-85	-
TS-86	-
TS-87	-
TS-90	-
TS-91	-
TS-93	-
TS-95	-
TS-96	-
TS-97	-
TS-99	-
TS-100	-
TS-102	-
TS-103	-
TS-104	-
TS-105	-
TS-106	-
TS-107	-
TS-108	-
TS-109	-
TS-111	-
TS-112	-
TS-113	-
TS-114	-
TS-115	-
TS-116	-
TS-117	-
TS-118	-
TS-119	-
TS-120	-
TS-121	-
TS-125	-
TS-126	-
TS-127	-
TS-128	-
TS-129	-
TS-130	-
TS-131	-
TS-132	-
TS-133	-
TS-134	-
TS-136	-
TS-138	-
TS-139	-
TS-140	-
TS-141	-
TS-142	-
TS-143	-
TS-144	-
TS-148	-
TS-149	-
TS-150	-
TS-151	-
TS-153	-
TS-155	-
TS-156	-
TS-158	-
TS-160	-
TS-161	-
TS-162	-
TS-165	-
TS-166	-
TS-167	-
TS-168	-
TS-169	-
TS-171	-
TS-174	-
TS-178	-
TS-179	-
TS-180	-
TS-181	-
TS-182	-
TS-183	-
TS-184	-
TS-185	-
TS-186	-
TS-188	-
TS-190	-
TS-191	-
TS-193	-
TS-194	-
TS-195	-
TS-196	-
TS-197	-
TS-198	-
TS-200	-
TS-201	-
TS-204	-
TS-206	-
TS-209	-
TS-210	-
TS-211	-
TS-212	-
TS-214	-
TS-215	-
TS-218	-
TS-219	-
TS-220	-
TS-222	-
TS-226	-
TS-228	-
TS-230	-
TS-233	-
TS-234	-
TS-235	-
TS-237	-
TS-238	-
TS-241	-
TS-242	-
TS-243	-
TS-244	-
TS-245	-
TS-246	-
TS-247	-
TS-250	-
TS-251	-
TS-252	-
TS-253	-
TS-255	-
TS-258	-
TS-259	-
TS-264	-
TS-268	-
TS-269	-
TS-273	-
TS-274	-
TS-276	-
TS-277	-
TS-278	-
TS-280	-
TS-281	-
TS-282	-
TS-283	-
TS-285	-
TS-286	-
TS-289	-
TS-290	-
TS-291	-
TS-292	-
TS-294	-
TS-295	-
TS-297	-
TS-298	-
TS-299	-
TS-300	-
TS-301	-
TS-302	-
TS-503	-
TS-506	-
TS-507	-
TS-508	-
TS-519	-
TS-520	-
TS-523	-
TS-524	-
TS-526	-
TS-527	-
TS-530	-
TS-531	-
TS-533	-
TS-535	-
TS-538	-
TS-540	-
TS-542	-
TS-544	-
TS-545	-
TS-546	-
TS-550	-
TS-551	-
TS-552	-
TS-555	-
TS-556	-
TS-557	-
TS-558	-
TS-560	-
TS-561	-
TS-562	-
TS-565	-
TS-568	-
TS-569	-
TS-570	-
TS-572	-
TS-573	-
TS-574	-
TS-575	-
TS-577	-
TS-579	-
TS-580	-
TS-581	-
TS-582	-
TS-584	-
TS-586	-
TS-587	-
TS-589	-
TS-592	-
TS-593	-
TS-594	-
TS-595	-
TS-596	-
TS-599	-
TS-600	-
TS-601	-
TS-602	-
TS-610	-
TS-611	-
TS-615	-
TS-618	-
TS-619	-
TS-622	-
TS-624	-
TS-625	-
TS-630	-
TS-631	-
TS-633	-
TS-634	-
TS-635	-
TS-636	-
TS-639	-
TS-641	-
TS-642	-
TS-643	-
TS-644	-
TS-647	-
TS-649	-
TS-656	-
TS-659	-
TS-660	-
TS-664	-
TS-665	-
TS-669	-
TS-671	-
TS-677	-
TS-679	-
TS-681	-
TS-683	-
TS-698	-
TS-702	-
TS-740	-

## Sheet: Supplemental Table 5
Supplemental Table 5. List of genes identified by yeast one-hybrid screening .
21-bp Deletion	Gene ID	Description
1	Solyc01g095050	Negatively light-regulated protein
2	Solyc11g012900	Small glutamine-rich tetratricopeptide repeat-containing protein A
3	Solyc05g053760	Chaperone protein dnaJ 20
21-bp Insertion	Gene ID	Description
1	Solyc04g077980	C2H2-type zinc finger protein
2	Solyc03g083210	At5g24280
3	Solyc12g088390	Zinc-finger protein
4	Solyc04g077980	C2H2-type zinc finger protein
5	Solyc12g088390	Zinc-finger protein
6	Solyc12g088390	Zinc-finger protein
7	Solyc02g083810	Ferredoxin--NADP reductase
8	Solyc12g088390	Zinc-finger protein
9	Solyc04g077980	C2H2-type zinc finger protein
10	Solyc12g088390	Zinc-finger protein
11	Solyc08g016580	Susceptibility homeodomain transcription factor
12	Solyc12g088390	Zinc-finger protein
13	Solyc06g074980	26S protease regulatory subunit 6B homolog
14	Solyc04g077980	C2H2-type zinc finger protein
15	Solyc03g082410	Unknown Protein
16	Solyc03g082420	Heat shock protein
17	Solyc07g008940	Os06g0661900 protein Protein of unknown function DUF266, plant

## Sheet: Supplemental Table 6
Supplemental Table 6. Genes within 2 Mb of the lead SNP (SL2.50ch05:2161514).
Gene	Annotation
Solyc05g006650	Transcription factor IPR011598 Helix-loop-helix DNA-binding
Solyc05g006660	cDNA clone J075153F01 full insert sequence IPR009769 Protein of unknown function DUF1336
Solyc05g006670	LRR receptor-like serine_threonine-protein kinase, RLP
Solyc05g006680	Beta-1 3-galactosyltransferase-like protein IPR002659 Glycosyl transferase, family 31
Solyc05g006720	Glucose_sorbosone dehydrogenase-like protein IPR011042 Six-bladed beta-propeller, TolB-like
Solyc05g006760	Tetratricopeptide repeat protein 38 IPR011990 Tetratricopeptide-like helical
Solyc05g006780	NPH3 domain containing protein-like IPR007679 Protein of unknown function DUF569
Solyc05g006790	cDNA clone J023121M11 full insert sequence IPR007679 Protein of unknown function DUF569
Solyc05g006860	Thioredoxin H IPR015467 Thioredoxin, core
Solyc05g006920	Peptide transporter IPR000109 TGF-beta receptor, type I_II extracellular region
Solyc05g006930	5_apos-AMP-activated protein kinase subunit beta-2
Solyc05g006940	Regulator of chromosome condensation (RCC1)-like protein IPR009091 Regulator of chromosome condensation_beta-lactamase-inhibitor protein II
Solyc05g006960	Homeobox-leucine zipper protein ATHB-54 IPR000504 RNA recognition motif, RNP-1
Solyc05g006980	Homeobox-leucine zipper-like protein IPR001356 Homeobox
Solyc05g007000	Nitrate transporter IPR000109 TGF-beta receptor, type I_II extracellular region
Solyc05g007040	Unknown Protein
Solyc05g007130	Calmodulin binding protein IPR000048 IQ calmodulin-binding region
Solyc05g007180	Homeobox-leucine zipper-like protein IPR003106 Leucine zipper, homeobox-associated
Solyc05g007190	Sucrose transporter-like protein IPR005989 Sucrose_H+ symporter, plant
Solyc05g007200	RNA recognition motif containing protein IPR001395 Aldo_keto reductase
Solyc05g007210	DNA-binding protein-like IPR001092 Basic helix-loop-helix dimerisation region bHLH
Solyc05g007220	Kelch repeat-containing F-box family protein IPR015915 Kelch-type beta propeller
Solyc05g007230	Receptor like kinase, RLK
Solyc05g007240	TO109-12 (Fragment)
Solyc05g007250	Ribosomal protein IPR001912 Ribosomal protein S4
Solyc05g007260	Ribulose-phosphate 3-epimerase IPR000056 Ribulose-phosphate 3-epimerase
Solyc05g007270	Uncharacterized plant-specific domain TIGR01589 family protein IPR006476 Conserved hypothetical protein CHP01589, plant
Solyc05g007280	Protein Brevis radix-like 1 IPR013591 Disease resistance_zinc finger_chromosome condensation-like region
Solyc05g007290	Regulator of chromosome condensation domain-containing protein IPR009091 Regulator of chromosome condensation_beta-lactamase-inhibitor protein II
Solyc05g007300	Receptor expression-enhancing protein 5 IPR004345 TB2_DP1 and HVA22 related protein
Solyc05g007350	Cc-nbs-lrr, resistance protein with an R1 specific domain
Solyc05g007370	F-box family protein IPR006527 F-box associated
Solyc05g007380	F-box family protein IPR006527 F-box associated
Solyc05g007390	FAM65A protein related
Solyc05g007410	FAM65A protein related
Solyc05g007430	Os11g0198100 protein (Fragment) IPR006852 Protein of unknown function DUF616
Solyc05g007440	DNA-binding protein HGH1 IPR007205 Uncharacterised protein family UPF0507
Solyc05g007470	AAA-ATPase IPR003959 ATPase, AAA-type, core
Solyc05g007480	Phytochrome kinase substrate 1
Solyc05g007490	Dehydration-responsive family protein IPR004159 Protein of unknown function DUF248, methyltransferase putative
Solyc05g007510	RNA-dependent RNA polymerase IPR007855 RNA-dependent RNA polymerase, eukaryotic-type
Solyc05g007520	FAM65A protein related
Solyc05g007550	NAC domain transcription factor protein
Solyc05g007560	60S ribosomal protein L34 IPR008195 Ribosomal protein L34e
Solyc05g007570	cDNA clone J023065D24 full insert sequence IPR012870 Protein of unknown function DUF1666
Solyc05g007580	Zinc finger-homeodomain protein 1 (Fragment) IPR006456 ZF-HD homeobox protein Cys_His-rich dimerisation region
Solyc05g007590	Isopenicillin N epimerase-like IPR015424 Pyridoxal phosphate-dependent transferase, major region
Solyc05g007600	Unknown Protein
Solyc05g007610	Cc-nbs-lrr, resistance protein with an R1 specific domain
Solyc05g007640	Cc-nbs-lrr, resistance protein with an R1 specific domain
Solyc05g007650	Unknown Protein
Solyc05g007660	E3 ubiquitin-protein ligase MARCH3 IPR011016 Zinc finger, RING-CH-type
Solyc05g007670	Ectonucleoside triphosphate diphosphohydrolase 1 IPR000407 Nucleoside phosphatase GDA1_CD39
Solyc05g007690	MYB transcription factor IPR015495 Myb transcription factor
Solyc05g007710	MYB transcription factor IPR015495 Myb transcription factor
Solyc05g007750	Anaphase promoting complex subunit 2 IPR001373 Cullin, N-terminal
Solyc05g007760	SET domain protein IPR011990 Tetratricopeptide-like helical
Solyc05g007770	NAC domain transcription factor protein
Solyc05g007810	Nucleic acid binding protein IPR018111 K Homology, type 1, subgroup
Solyc05g007820	At1g19680-like protein (Fragment) IPR001841 Zinc finger, RING-type
Solyc05g007830	Expansin 2 IPR002963 Expansin
Solyc05g007840	Mitochondrial transcription termination factor (Fragment) IPR003690 Mitochodrial transcription termination factor-related
Solyc05g007850	Tir-nbs-lrr, resistance protein
Solyc05g007860	Unknown Protein
Solyc05g007870	MYB transcription factor IPR015495 Myb transcription factor
Solyc05g007880	Dof zinc finger protein IPR003851 Zinc finger, Dof-type
Solyc05g007890	Myb family transcription factor-like IPR006447 Myb-like DNA-binding region, SHAQKYF class
Solyc05g007900	RING finger protein 126
Solyc05g007910	50S ribosomal protein L18 IPR005484 Ribosomal protein L18_L5
Solyc05g007920	Genomic DNA chromosome 5 P1 clone MCL19 IPR007770 Protein of unknown function DUF679
Solyc05g007940	Ribonuclease T2 IPR001568 Ribonuclease T2
Solyc05g007970	Phytanoyl-CoA dioxygenase IPR008775 Phytanoyl-CoA dioxygenase
Solyc05g007980	High affinity sulfate transporter 2 IPR001902 Sulphate anion transporter
Solyc05g007990	Uridine kinase IPR006083 Phosphoribulokinase_uridine kinase
Solyc05g008010	60S ribosomal protein L31 IPR000054 Ribosomal protein L31e
Solyc05g008020	Mitogen-activated protein kinase IPR002290 Serine_threonine protein kinase
Solyc05g008030	Unknown Protein
Solyc05g008040	ATP-dependent DNA helicase RECG-like IPR004609 DNA helicase, ATP-dependent, RecG
Solyc05g008060	Auxin efflux carrier IPR014024 Auxin efflux carrier, subgroup
Solyc05g008070	Cc-nbs-lrr, resistance protein
Solyc05g008300	Unknown Protein
Solyc05g008340	Beta-1,3-galactosyl-O-glycosyl-glycoprotein beta-1,6-N-acetylglucosaminyltransferase 7 IPR003406 Glycosyl transferase, family 14
Solyc05g008430	pH-response regulator protein palA_RIM20 IPR004328 BRO1
Solyc05g008440	Unknown Protein
Solyc05g008510	Multidrug resistance protein mdtK IPR015521 MATE family transporter related protein
Solyc05g008760	Amino acid permease IPR002293 Amino acid_polyamine transporter I
Solyc05g008810	Lipid phosphate phosphatase 3 IPR000326 Phosphatidic acid phosphatase type 2_haloperoxidase
Solyc05g008840	Zinc finger protein 2
Solyc05g008850	Auxin responsive protein IPR003311 AUX_IAA protein
Solyc05g008950	Receptor-like kinase IPR002290 Serine_threonine protein kinase

## Sheet: Supplemental Table 7
Supplemental Table 7. Genes within 2 Mb of the lead SNP (SL2.50ch06:36827819).
Gene	Annotation
Solyc06g053720	Ramosa1 C2H2 zinc-finger transcription factor IPR007087 Zinc finger, C2H2-type
Solyc06g053790	Membrane related protein-like IPR002913 Lipid-binding START
Solyc06g053830	Auxin responsive protein IPR003311 AUX_IAA protein
Solyc06g053870	Fatty acid elongase 3-ketoacyl-CoA synthase IPR012392 Very-long-chain 3-ketoacyl-CoA synthase
Solyc06g053880	Unknown Protein
Solyc06g053890	Fatty acid elongase 3-ketoacyl-CoA synthase IPR013601 FAE1_Type III polyketide synthase-like protein
Solyc06g053900	Fatty acid elongase 3-ketoacyl-CoA synthase IPR012392 Very-long-chain 3-ketoacyl-CoA synthase
Solyc06g053910	Plant-specific domain TIGR01615 family protein IPR006502 Protein of unknown function DUF506, plant
Solyc06g053920	Os11g0586300 protein (Fragment)
Solyc06g053930	Calmodulin IPR011992 EF-Hand type
Solyc06g053940	Unknown Protein
Solyc06g053950	Heat stress transcription factor A-2c
Solyc06g053960	Heat stress transcription factor A3-type, DNA-binding
Solyc06g053970	Pollen allergen
Solyc06g053980	Chlorophyllase 2 IPR010821 Chlorophyllase
Solyc06g054000	Unknown Protein
Solyc06g054010	Inositol 1 4 5-trisphosphate 5-phosphatase IPR000300 Inositol polyphosphate related phosphatase
Solyc06g054020	Helicase
Solyc06g054030	Non-specific lipid-transfer protein IPR003612 Plant lipid transfer protein_seed storage_trypsin-alpha amylase inhibitor
Solyc06g054050	Helicase
Solyc06g054060	Non-specific lipid-transfer protein IPR003612 Plant lipid transfer protein_seed storage_trypsin-alpha amylase inhibitor
Solyc06g054070	Non-specific lipid-transfer protein IPR003612 Plant lipid transfer protein_seed storage_trypsin-alpha amylase inhibitor
Solyc06g054080	RNA polymerase II accessory factor Cdc73 family IPR007852 RNA polymerase II accessory factor, Cdc73
Solyc06g054090	Ribosomal-protein-alanine N-acetyltransferase IPR000182 GCN5-related N-acetyltransferase
Solyc06g054110	Folate_biopterin transporter family protein expressed IPR004324 Biopterin transport-related protein BT1
Solyc06g054120	Folate_biopterin transporter family protein expressed IPR004324 Biopterin transport-related protein BT1
Solyc06g054130	Unknown Protein IPR012876 Protein of unknown function DUF1677, plant
Solyc06g054140	Unknown Protein
Solyc06g054150	Unknown Protein
Solyc06g054160	Calmodulin protein kinase (Fragment)
Solyc06g054170	Calmodulin protein kinase (Fragment)
Solyc06g054190	Calmodulin protein kinase (Fragment)
Solyc06g054200	Calmodulin protein kinase (Fragment)
Solyc06g054210	Calmodulin protein kinase (Fragment)
Solyc06g054220	Unknown Protein
Solyc06g054230	Calmodulin protein kinase (Fragment)
Solyc06g054240	5_apos-nucleotidase surE IPR002828 Survival protein SurE-like phosphatase_nucleotidase
Solyc06g054250	5_apos-nucleotidase surE IPR002828 Survival protein SurE-like phosphatase_nucleotidase
Solyc06g054260	Photosystem I reaction center subunit II IPR003685 Photosystem I protein PsaD
Solyc06g054270	Solute carrier family 2, facilitated glucose transporter member 5 IPR003663 Sugar_inositol transporter
Solyc06g054280	Unknown Protein
Solyc06g054290	Gibberellin receptor GID1L2
Solyc06g054300	Gibberellin receptor GID1L2 IPR013094 Alpha_beta hydrolase fold-3
Solyc06g054310	Unknown Protein
Solyc06g054620	Zinc finger CCCH domain-containing protein 34 IPR000571 Zinc finger, CCCH-type
Solyc06g054630	Ethylene-responsive transcription factor 1 IPR001471 Pathogenesis-related transcriptional factor and ERF, DNA-binding
Solyc06g054670	Stearoyl-acyl carrier protein desaturase IPR005067 Fatty acid desaturase, type 2
Solyc06g059720	Stearoyl-acyl carrier protein desaturase IPR005067 Fatty acid desaturase, type 2
Solyc06g059730	Auxin efflux carrier IPR014024 Auxin efflux carrier, subgroup

## Sheet: Supplemental Table 8
Supplemental Table 8. Genes within 2 Mb of the lead SNP (SL2.50ch08:538379).
Gene	Annotation
Solyc08g005230	BZIP transcription factor bZIP108 (Fragment) IPR012458 Protein of unknown function DUF1664
Solyc08g005250	Jumonji domain protein
Solyc08g005260	Myb family transcription factor-like protein IPR006447 Myb-like DNA-binding region, SHAQKYF class
Solyc08g005270	Poly polymerase catalytic domain containing protein expressed polymerase, catalytic region
Solyc08g005280	Cellulose synthase-like protein IPR005150 Cellulose synthase
Solyc08g005290	BZIP transcription factor 3 IPR012900 G-box binding, MFMR
Solyc08g005300	Chaperone DnaJ IPR003095 Heat shock protein DnaJ
Solyc08g005310	Guanine nucleotide-binding protein alpha-1 subunit, alpha subunit
Solyc08g005320	F-box family protein IPR006566 FBD-like
Solyc08g005350	F-box family protein IPR001810 Cyclin-like F-box
Solyc08g005650	Cytochrome P450
Solyc08g005660	Undecaprenyl pyrophosphate synthase IPR001441 Di-trans-poly-cis-decaprenylcistransferase-like
Solyc08g005670	Ent-kaurene synthase IPR005630 Terpene synthase, metal-binding domain
Solyc08g005680	Undecaprenyl pyrophosphate synthase IPR001441 Di-trans-poly-cis-decaprenylcistransferase-like
Solyc08g005770	Alcohol acetyltransferase IPR003480 Transferase
Solyc08g006180	F-box family protein IPR001810 Cyclin-like F-box
Solyc08g006190	B3 domain-containing protein Os03g0212300 IPR003340 Transcriptional factor B3
